# Supplementary material for: Aberrant Autophagy Impacts Growth and Multicellular Development in a Dictyostelium Knockout Model of CLN5 Disease
Source: Front Cell Dev Biol. 2021 Jul 5;9:657406. doi: 10.3389/fcell.2021.657406 (PMC8287835; doi:10.3389/fcell.2021.657406)
Supplement: Supplementary file 3 [file Table_1.xlsx]

## Sheet: Table S1
Phenotype	Cell line
Growth	areA-	areB-	atg1-	atg5-	atg6-	atg7-	atg8-	atg9-	atg13-	ino1-	ireA-	midA-	sir2A-	tpc2-
Aberrant (macro)autophagy
Increased autophagy
Increased number of autophagosomes
Aberrant vacuole organization and biogenesis
Abolished growth
Decreased growth rate
Aberrant vegetative growth
Aberrant cytokinesis
Development	areA-	areB-	atg1-	atg5-	atg6-	atg7-	atg8-	atg9-	atg13-	ino1-	ireA-	midA-	sir2A-	tpc2-
Delayed development
Decreased cell-substrate adhesion
Decreased chemotaxis to cAMP
Abolished aggregation
Aberrant slug formation
Decreased fruiting body size
Aberrant fruiting body morphology
Aberrant sorocarp development
Differentiation	areA-	areB-	atg1-	atg5-	atg6-	atg7-	atg8-	atg9-	atg13-	ino1-	ireA-	midA-	sir2A-	tpc2-
Abolished stalk cell differentiation
Decreased stalk length
Abolished SDF production
Decreased sporulation
Abolished sporulation
Decreased spore germination
Aberrant spore morphology
Aberrant sorus morphology
dictybase.org
Last updated: July 28, 2020
